# Supplementary material for: Metalloproteinases in Cardiac Surgery: A Systematic Review
Source: Biomolecules. 2023 Jan 5;13(1):113. doi: 10.3390/biom13010113 (PMC9855939; doi:10.3390/biom13010113)
Supplement: Supplementary file 1 [file biomolecules-13-00113-s001.zip]

Archive with 1 entries (1 files):
- biomolecules-2080210-supplementary.pdf
